# Supplementary material for: A Liposomal Formulation Enhances the Anti-Senescence Properties of Nicotinamide Adenine-Dinucleotide (NAD+) in Endothelial Cells and Keratinocytes
Source: Curr Issues Mol Biol. 2025 Sep 5;47(9):722. doi: 10.3390/cimb47090722 (PMC12468054; doi:10.3390/cimb47090722)
Supplement: Supplementary file 1 [file cimb-47-00722-s001.zip]

Archive with 1 entries (1 files):
- cimb-3728483-supplementary.pdf
